# Supplementary material for: Poly[tetra­aqua-di-μ4-malonato-barium(II)cadmium(II)]
Source: Acta Crystallogr Sect E Struct Rep Online. 2010 Dec 4;67(Pt 1):m23–4. doi: 10.1107/S1600536810049780 (PMC3050201; doi:10.1107/S1600536810049780)
Supplement: Supplementary file 1 [file e-67-00m23-sup1.cif]

##############################################################################
###                                                                        ###
###        Electronic paper (Acta Crystallographica Section E)             ###
###                                                                        ###
##############################################################################
#                                                                            #
# This CIF contains the data in a paper accepted for publication in Acta     #
# Crystallographica Section E. It conforms to the requirements of Notes      #
# for Authors for Section E, and has been peer reviewed under the auspices   #
# of the IUCr Commission on Journals.                                        #
#                                                                            #
# Full details of the Crystallographic Information File format               #
# are given in the paper "The Crystallographic Information File (CIF):       #
# a New Standard Archive File for Crystallography" by S. R. Hall, F. H.      #
# Allen and I. D. Brown [Acta Cryst. (1991), A47, 655-685].                  #
#                                                                            #
# The current version of the core CIF dictionary is obtainable from          #
# ftp://ftp.iucr.org/pub/cif_core.dic. The current version number is 2.4.    #
#                                                                            #
# Software is freely available for graphical display of the structure(s) in  #
# this CIF.  For information consult the CIF home page http://www.iucr.org/  #
# cif/home.html                                                              #
#                                                                            #
# This file may be used for bona fide research purposes within the           #
# scientific community so long as proper attribution is given to the journal # 
# article from which it was obtained.                                        #
#                                                                            #
##############################################################################
                                             
data_I
_audit_creation_method     SHELXL-97
_chemical_name_systematic
;
Poly[tetraaqua-di-\m~4~-malonato-barium(II)cadmium(II)]
;
_chemical_name_common     ?
_chemical_formula_moiety     'C6 H12 Ba Cd O12'
_chemical_formula_sum     'C6 H12 Ba Cd O12'
_chemical_formula_iupac     '[Ba Cd (C3 H2 O4)2 (H2 O)4]'
_chemical_formula_weight     525.90
_chemical_melting_point     ?
_symmetry_cell_setting     orthorhombic
_symmetry_space_group_name_H-M     'P c c n '
_symmetry_space_group_name_Hall     '-P 2ab 2ac'
loop_
    _symmetry_equiv_pos_as_xyz
    'x, y, z'
    '-x+1/2, -y+1/2, z'
    'x+1/2, -y, -z+1/2'
    '-x, y+1/2, -z+1/2'
    '-x, -y, -z'
    'x-1/2, y-1/2, -z'
    '-x-1/2, y, z-1/2'
    'x, -y-1/2, z-1/2'
_cell_length_a     18.809(4)
_cell_length_b     6.9224(14)
_cell_length_c     9.6849(19)
_cell_angle_alpha     90.00
_cell_angle_beta     90.00
_cell_angle_gamma     90.00
_cell_volume     1261.0(4)
_cell_formula_units_Z     4
_cell_measurement_reflns_used     3576
_cell_measurement_theta_min     3.14
_cell_measurement_theta_max     26.39
_cell_measurement_temperature     294(2)
_exptl_crystal_description     Prism
_exptl_crystal_colour     Colorless
_exptl_crystal_size_max     0.24
_exptl_crystal_size_mid     0.20
_exptl_crystal_size_min     0.10
_exptl_crystal_density_diffrn     2.770
_exptl_crystal_density_meas     ?
_exptl_crystal_density_method     'not measured'
_exptl_crystal_F_000     992
_exptl_absorpt_coefficient_mu     4.852
_exptl_absorpt_correction_type     multi-scan
_exptl_absorpt_process_details     '(SADABS; Sheldrick, 2000)'
_exptl_absorpt_correction_T_min     0.370
_exptl_absorpt_correction_T_max     0.662
_exptl_special_details
;
;
_diffrn_ambient_temperature     294(2)
_diffrn_radiation_type     MoK\a
_diffrn_radiation_wavelength     0.71073
_diffrn_radiation_source     'sealed tube'
_diffrn_radiation_monochromator     graphite
_diffrn_measurement_device_type     'Bruker SMART CCD area-detector'
_diffrn_measurement_method     '\f and \w'
_diffrn_detector_area_resol_mean     ?
_diffrn_reflns_number     5716
_diffrn_reflns_av_R_equivalents     0.0586
_diffrn_reflns_av_sigmaI/netI     0.0405
_diffrn_reflns_theta_min     2.17
_diffrn_reflns_theta_max     25.03
_diffrn_reflns_theta_full     25.03
_diffrn_measured_fraction_theta_max     0.991
_diffrn_measured_fraction_theta_full     0.991
_diffrn_reflns_limit_h_min     -22
_diffrn_reflns_limit_h_max     10
_diffrn_reflns_limit_k_min     -8
_diffrn_reflns_limit_k_max     8
_diffrn_reflns_limit_l_min     -10
_diffrn_reflns_limit_l_max     11
_diffrn_standards_number     0
_diffrn_standards_interval_count     ?
_diffrn_standards_interval_time     ?
_diffrn_standards_decay_%     ?
_refine_special_details
;
Refinement of <i>F</i>^2^ against ALL reflections. The weighted <i>R</i>-factor
<i>wR</i> and goodness of fit <i>S</i> are based on <i>F</i>^2^, conventional
<i>R</i>-factors <i>R</i> are based on <i>F</i>, with <i>F</i> set to zero for
negative <i>F</i>^2^. The threshold expression of <i>F</i>^2^ >
\s(<i>F</i>^2^) is used only for calculating <i>R</i>-factors(gt) <i>etc</i>.
and is not relevant to the choice of reflections for refinement.
<i>R</i>-factors based on <i>F</i>^2^ are statistically about twice as large
as those based on <i>F</i>, and <i>R</i>- factors based on ALL data will be
even larger.
;
_reflns_number_total     1103
_reflns_number_gt     978
_reflns_threshold_expression     I>2\s(I)
_refine_ls_structure_factor_coef     Fsqd
_refine_ls_matrix_type     full
_refine_ls_R_factor_all     0.0639
_refine_ls_R_factor_gt     0.0603
_refine_ls_wR_factor_gt     0.1594
_refine_ls_wR_factor_ref     0.1612
_refine_ls_goodness_of_fit_ref     1.057
_refine_ls_restrained_S_all     1.057
_refine_ls_number_reflns     1103
_refine_ls_number_parameters     94
_refine_ls_number_restraints     0
_refine_ls_hydrogen_treatment     constr
_refine_ls_weighting_scheme     calc
_refine_ls_weighting_details
        'calc w=1/[\s^2^(Fo^2^)+(0.0364P)^2^+63.5907P] where P=(Fo^2^+2Fc^2^)/3'
_atom_sites_solution_hydrogens     geom
_atom_sites_solution_primary     direct
_atom_sites_solution_secondary     difmap
_refine_ls_shift/su_max     0.001
_refine_ls_shift/su_mean     0.001
_refine_diff_density_max     1.937
_refine_diff_density_min     -1.244
_refine_ls_extinction_method     'SHELXL97 (Sheldrick, 2008)'
_refine_ls_extinction_coef     0.0147(13)
_refine_ls_extinction_expression
                                  'Fc^*^=kFc[1+0.001xFc^2^\l^3^/sin(2\q)]^-1/4^'
loop_
    _atom_type_symbol
    _atom_type_description
    _atom_type_scat_dispersion_real
    _atom_type_scat_dispersion_imag
    _atom_type_scat_source
    'C' 'C' 0.0033 0.0016
                         'International Tables Vol C Tables 4.2.6.8 and 6.1.1.4'
    'H' 'H' 0.0000 0.0000
                         'International Tables Vol C Tables 4.2.6.8 and 6.1.1.4'
    'Ba' 'Ba' -0.3244 2.2819
                         'International Tables Vol C Tables 4.2.6.8 and 6.1.1.4'
    'Cd' 'Cd' -0.8075 1.2024
                         'International Tables Vol C Tables 4.2.6.8 and 6.1.1.4'
    'O' 'O' 0.0106 0.0060
                         'International Tables Vol C Tables 4.2.6.8 and 6.1.1.4'
_computing_data_collection     'SMART (Bruker, 1997)'
_computing_cell_refinement     'SAINT (Bruker, 1997)'
_computing_data_reduction     'SAINT (Bruker, 1997)'
_computing_structure_solution     'SHELXS97 (Sheldrick, 2008)'
_computing_structure_refinement     'SHELXL97 (Sheldrick, 2008)'
_computing_molecular_graphics     'SHELXTL (Sheldrick, 2008)'
_computing_publication_material     'SHELXTL (Sheldrick, 2008)'
loop_
    _atom_site_type_symbol
    _atom_site_label
    _atom_site_fract_x
    _atom_site_fract_y
    _atom_site_fract_z
    _atom_site_U_iso_or_equiv
    _atom_site_adp_type
    _atom_site_calc_flag
    _atom_site_refinement_flags
    _atom_site_occupancy
    _atom_site_disorder_assembly
    _atom_site_disorder_group
    Ba Ba1 0.2500 0.2500 0.50669(11) 0.0320(5) Uani d S 1 . .
    Cd Cd1 0.5000 0.5000 0.5000 0.0320(6) Uani d S 1 . .
    O O1 0.5419(5) 0.2940(12) 0.0939(9) 0.030(2) Uani d . 1 . .
    O O2 0.5475(5) 0.4394(15) 0.2939(10) 0.035(2) Uani d . 1 . .
    O O3 0.4014(5) 0.3657(15) 0.4162(9) 0.034(2) Uani d . 1 . .
    O O4 0.3196(5) 0.3410(17) 0.2530(9) 0.035(2) Uani d . 1 . .
    O O5 0.3078(5) 0.5890(15) 0.6370(11) 0.041(3) Uani d . 1 . .
    H H5B 0.2892 0.6078 0.7177 0.061 Uiso d R 1 . .
    H H5A 0.3517 0.5665 0.6370 0.061 Uiso d R 1 . .
    O O6 0.3163(5) -0.1005(15) 0.4378(11) 0.041(2) Uani d . 1 . .
    H H6A 0.3571 -0.1227 0.4039 0.062 Uiso d R 1 . .
    H H6B 0.3010 -0.1850 0.4966 0.062 Uiso d R 1 . .
    C C1 0.5135(7) 0.3835(18) 0.1916(14) 0.029(3) Uani d . 1 . .
    C C2 0.4344(7) 0.4323(19) 0.1784(13) 0.028(3) Uani d . 1 . .
    H H2A 0.4307 0.5714 0.1686 0.033 Uiso calc R 1 . .
    H H2B 0.4178 0.3763 0.0924 0.033 Uiso calc R 1 . .
    C C3 0.3825(7) 0.3720(19) 0.2905(15) 0.030(3) Uani d . 1 . .
loop_
    _atom_site_aniso_label
    _atom_site_aniso_U_11
    _atom_site_aniso_U_22
    _atom_site_aniso_U_33
    _atom_site_aniso_U_12
    _atom_site_aniso_U_13
    _atom_site_aniso_U_23
    Ba1 0.0311(8) 0.0367(8) 0.0281(7) 0.0015(5) 0.000 0.000
    Cd1 0.0341(9) 0.0357(9) 0.0261(8) -0.0001(6) -0.0021(6) -0.0004(6)
    O1 0.035(5) 0.018(4) 0.037(5) -0.003(4) 0.005(4) -0.005(4)
    O2 0.028(5) 0.045(6) 0.033(5) 0.004(5) -0.006(4) -0.007(5)
    O3 0.031(5) 0.046(6) 0.026(5) -0.009(4) -0.002(4) 0.003(4)
    O4 0.020(5) 0.052(6) 0.032(5) -0.010(5) -0.001(4) 0.001(4)
    O5 0.030(5) 0.041(6) 0.052(6) 0.001(5) -0.006(5) -0.001(5)
    O6 0.031(5) 0.044(6) 0.049(6) 0.004(5) 0.011(5) 0.006(5)
    C1 0.031(7) 0.021(6) 0.034(7) 0.001(5) 0.000(6) 0.001(5)
    C2 0.029(7) 0.029(7) 0.025(6) -0.003(6) 0.001(6) 0.000(5)
    C3 0.032(7) 0.023(7) 0.036(7) 0.001(6) -0.002(6) -0.003(6)
_geom_special_details
;
All e.s.d.'s (except the e.s.d. in the dihedral angle between two l.s. planes)
are estimated using the full covariance matrix. The cell e.s.d.'s are taken
into account individually in the estimation of e.s.d.'s in distances, angles
and torsion angles; correlations between e.s.d.'s in cell parameters are only
used when they are defined by crystal symmetry. An approximate (isotropic)
treatment of cell e.s.d.'s is used for estimating e.s.d.'s involving l.s.
planes.
;
loop_
    _geom_bond_atom_site_label_1
    _geom_bond_atom_site_label_2
    _geom_bond_site_symmetry_2
    _geom_bond_distance
    _geom_bond_publ_flag
    Ba1 O4 8_566 2.794(9) y
    Ba1 O4 7_656 2.794(9) y
    Ba1 O6 2 2.809(10) y
    Ba1 O6 . 2.809(10) y
    Ba1 O4 2 2.854(9) y
    Ba1 O4 . 2.854(9) y
    Ba1 O5 . 2.877(10) y
    Ba1 O5 2 2.877(10) y
    Ba1 O3 2 3.086(9) ?
    Ba1 O3 . 3.086(9) ?
    Ba1 C3 2 3.363(14) ?
    Ba1 C3 . 3.363(14) ?
    Cd1 O2 5_666 2.227(10) y
    Cd1 O2 . 2.227(10) ?
    Cd1 O3 5_666 2.227(9) ?
    Cd1 O3 . 2.227(9) y
    Cd1 O1 4_655 2.364(8) y
    Cd1 O1 8_566 2.364(8) ?
    O1 C1 . 1.252(16) y
    O1 Cd1 4_645 2.364(8) ?
    O2 C1 . 1.241(16) y
    O3 C3 . 1.269(17) y
    O4 C3 . 1.255(16) y
    O4 Ba1 7_655 2.794(9) ?
    O5 H5B . 0.8658 ?
    O5 H5A . 0.8410 ?
    O6 H6A . 0.8479 ?
    O6 H6B . 0.8659 ?
    C1 C2 . 1.531(18) ?
    C2 C3 . 1.518(19) ?
    C2 H2A . 0.9700 ?
    C2 H2B . 0.9700 ?
loop_
    _geom_angle_atom_site_label_1
    _geom_angle_atom_site_label_2
    _geom_angle_atom_site_label_3
    _geom_angle_site_symmetry_1
    _geom_angle_site_symmetry_3
    _geom_angle
    _geom_angle_publ_flag
    O4 Ba1 O4 8_566 7_656 62.7(4) ?
    O4 Ba1 O6 8_566 2 127.3(3) ?
    O4 Ba1 O6 7_656 2 78.5(3) ?
    O4 Ba1 O6 8_566 . 78.5(3) ?
    O4 Ba1 O6 7_656 . 127.3(3) ?
    O6 Ba1 O6 2 . 152.5(4) ?
    O4 Ba1 O4 8_566 2 154.2(5) ?
    O4 Ba1 O4 7_656 2 124.7(4) ?
    O6 Ba1 O4 2 2 77.4(3) ?
    O6 Ba1 O4 . 2 79.0(3) ?
    O4 Ba1 O4 8_566 . 124.7(4) ?
    O4 Ba1 O4 7_656 . 154.2(5) ?
    O6 Ba1 O4 2 . 79.0(3) ?
    O6 Ba1 O4 . . 77.4(3) ?
    O4 Ba1 O4 2 . 61.2(4) ?
    O4 Ba1 O5 8_566 . 68.4(3) ?
    O4 Ba1 O5 7_656 . 67.6(3) ?
    O6 Ba1 O5 2 . 64.4(3) ?
    O6 Ba1 O5 . . 129.8(3) ?
    O4 Ba1 O5 2 . 136.9(3) ?
    O4 Ba1 O5 . . 91.4(3) ?
    O4 Ba1 O5 8_566 2 67.6(3) ?
    O4 Ba1 O5 7_656 2 68.4(3) ?
    O6 Ba1 O5 2 2 129.8(3) ?
    O6 Ba1 O5 . 2 64.4(3) ?
    O4 Ba1 O5 2 2 91.4(3) ?
    O4 Ba1 O5 . 2 136.9(3) ?
    O5 Ba1 O5 . 2 128.0(4) ?
    O4 Ba1 O3 8_566 2 128.1(3) ?
    O4 Ba1 O3 7_656 2 82.4(3) ?
    O6 Ba1 O3 2 2 75.3(3) ?
    O6 Ba1 O3 . 2 96.8(3) ?
    O4 Ba1 O3 2 2 43.5(3) ?
    O4 Ba1 O3 . 2 103.7(3) ?
    O5 Ba1 O3 . 2 133.2(3) ?
    O5 Ba1 O3 2 2 64.2(3) ?
    O4 Ba1 O3 8_566 . 82.4(3) ?
    O4 Ba1 O3 7_656 . 128.1(3) ?
    O6 Ba1 O3 2 . 96.8(3) ?
    O6 Ba1 O3 . . 75.3(3) ?
    O4 Ba1 O3 2 . 103.7(3) ?
    O4 Ba1 O3 . . 43.5(3) ?
    O5 Ba1 O3 . . 64.2(3) ?
    O5 Ba1 O3 2 . 133.2(3) ?
    O3 Ba1 O3 2 . 147.0(3) ?
    O4 Ba1 C3 8_566 2 145.3(3) ?
    O4 Ba1 C3 7_656 2 103.9(3) ?
    O6 Ba1 C3 2 2 74.9(3) ?
    O6 Ba1 C3 . 2 88.0(3) ?
    O4 Ba1 C3 2 2 21.3(3) ?
    O4 Ba1 C3 . 2 81.9(3) ?
    O5 Ba1 C3 . 2 139.3(3) ?
    O5 Ba1 C3 2 2 77.8(3) ?
    O3 Ba1 C3 2 2 22.2(3) ?
    O3 Ba1 C3 . 2 124.9(3) ?
    O4 Ba1 C3 8_566 . 103.9(3) ?
    O4 Ba1 C3 7_656 . 145.4(3) ?
    O6 Ba1 C3 2 . 88.0(3) ?
    O6 Ba1 C3 . . 74.9(3) ?
    O4 Ba1 C3 2 . 81.9(3) ?
    O4 Ba1 C3 . . 21.3(3) ?
    O5 Ba1 C3 . . 77.8(3) ?
    O5 Ba1 C3 2 . 139.3(3) ?
    O3 Ba1 C3 2 . 124.9(3) ?
    O3 Ba1 C3 . . 22.2(3) ?
    C3 Ba1 C3 2 . 103.0(5) ?
    O2 Cd1 O2 5_666 . 180.0000(10)
                                 ?
    O2 Cd1 O3 5_666 5_666 85.9(3) ?
    O2 Cd1 O3 . 5_666 94.1(3) ?
    O2 Cd1 O3 5_666 . 94.1(3) ?
    O2 Cd1 O3 . . 85.9(3) ?
    O3 Cd1 O3 5_666 . 180.0(3) ?
    O2 Cd1 O1 5_666 4_655 92.8(3) ?
    O2 Cd1 O1 . 4_655 87.2(3) ?
    O3 Cd1 O1 5_666 4_655 93.3(3) ?
    O3 Cd1 O1 . 4_655 86.7(3) ?
    O2 Cd1 O1 5_666 8_566 87.2(3) ?
    O2 Cd1 O1 . 8_566 92.8(3) ?
    O3 Cd1 O1 5_666 8_566 86.7(3) ?
    O3 Cd1 O1 . 8_566 93.3(3) ?
    O1 Cd1 O1 4_655 8_566 180.0(4) ?
    C1 O1 Cd1 . 4_645 125.1(8) ?
    C1 O2 Cd1 . . 124.6(9) ?
    C3 O3 Cd1 . . 124.7(9) ?
    C3 O3 Ba1 . . 91.3(8) ?
    Cd1 O3 Ba1 . . 140.6(4) ?
    C3 O4 Ba1 . 7_655 136.6(9) ?
    C3 O4 Ba1 . . 102.8(8) ?
    Ba1 O4 Ba1 7_655 . 118.0(3) ?
    Ba1 O5 H5B . . 111.5 ?
    Ba1 O5 H5A . . 102.7 ?
    H5B O5 H5A . . 115.1 ?
    Ba1 O6 H6A . . 130.6 ?
    Ba1 O6 H6B . . 106.2 ?
    H6A O6 H6B . . 115.7 ?
    O2 C1 O1 . . 122.6(12) ?
    O2 C1 C2 . . 119.9(12) ?
    O1 C1 C2 . . 117.4(12) ?
    C3 C2 C1 . . 120.2(11) ?
    C3 C2 H2A . . 107.3 ?
    C1 C2 H2A . . 107.3 ?
    C3 C2 H2B . . 107.3 ?
    C1 C2 H2B . . 107.3 ?
    H2A C2 H2B . . 106.9 ?
    O4 C3 O3 . . 122.4(13) ?
    O4 C3 C2 . . 116.4(12) ?
    O3 C3 C2 . . 121.0(12) ?
    O4 C3 Ba1 . . 55.9(7) ?
    O3 C3 Ba1 . . 66.6(7) ?
    C2 C3 Ba1 . . 172.1(9) ?
loop_
    _geom_torsion_atom_site_label_1
    _geom_torsion_atom_site_label_2
    _geom_torsion_atom_site_label_3
    _geom_torsion_atom_site_label_4
    _geom_torsion_site_symmetry_1
    _geom_torsion_site_symmetry_2
    _geom_torsion_site_symmetry_3
    _geom_torsion_site_symmetry_4
    _geom_torsion
    _geom_torsion_publ_flag
    O3 Cd1 O2 C1 5_666 . . . -170.4(11) ?
    O3 Cd1 O2 C1 . . . . 9.6(11) ?
    O1 Cd1 O2 C1 4_655 . . . -77.2(11) ?
    O1 Cd1 O2 C1 8_566 . . . 102.8(11) ?
    O2 Cd1 O3 C3 5_666 . . . 148.6(11) ?
    O2 Cd1 O3 C3 . . . . -31.4(11) ?
    O1 Cd1 O3 C3 4_655 . . . 56.0(11) ?
    O1 Cd1 O3 C3 8_566 . . . -124.0(11) ?
    O2 Cd1 O3 Ba1 5_666 . . . -3.7(7) ?
    O2 Cd1 O3 Ba1 . . . . 176.3(7) ?
    O1 Cd1 O3 Ba1 4_655 . . . -96.3(6) ?
    O1 Cd1 O3 Ba1 8_566 . . . 83.7(6) ?
    O4 Ba1 O3 C3 8_566 . . . 166.0(8) ?
    O4 Ba1 O3 C3 7_656 . . . -147.8(8) ?
    O6 Ba1 O3 C3 2 . . . -67.2(8) ?
    O6 Ba1 O3 C3 . . . . 86.0(8) ?
    O4 Ba1 O3 C3 2 . . . 11.5(8) ?
    O4 Ba1 O3 C3 . . . . -1.1(7) ?
    O5 Ba1 O3 C3 . . . . -124.4(9) ?
    O5 Ba1 O3 C3 2 . . . 116.7(8) ?
    O3 Ba1 O3 C3 2 . . . 6.3(7) ?
    C3 Ba1 O3 C3 2 . . . 9.2(11) ?
    O4 Ba1 O3 Cd1 8_566 . . . -36.5(7) ?
    O4 Ba1 O3 Cd1 7_656 . . . 9.7(8) ?
    O6 Ba1 O3 Cd1 2 . . . 90.4(7) ?
    O6 Ba1 O3 Cd1 . . . . -116.5(7) ?
    O4 Ba1 O3 Cd1 2 . . . 169.0(6) ?
    O4 Ba1 O3 Cd1 . . . . 156.5(9) ?
    O5 Ba1 O3 Cd1 . . . . 33.2(6) ?
    O5 Ba1 O3 Cd1 2 . . . -85.7(7) ?
    O3 Ba1 O3 Cd1 2 . . . 163.8(7) ?
    C3 Ba1 O3 Cd1 2 . . . 166.7(6) ?
    C3 Ba1 O3 Cd1 . . . . 157.5(13) ?
    O4 Ba1 O4 C3 8_566 . . . -14.5(8) ?
    O4 Ba1 O4 C3 7_656 . . . 84.2(9) ?
    O6 Ba1 O4 C3 2 . . . 113.5(9) ?
    O6 Ba1 O4 C3 . . . . -80.7(9) ?
    O4 Ba1 O4 C3 2 . . . -164.9(12) ?
    O5 Ba1 O4 C3 . . . . 49.9(9) ?
    O5 Ba1 O4 C3 2 . . . -108.1(9) ?
    O3 Ba1 O4 C3 2 . . . -174.8(9) ?
    O3 Ba1 O4 C3 . . . . 1.1(8) ?
    C3 Ba1 O4 C3 2 . . . -170.4(8) ?
    O4 Ba1 O4 Ba1 8_566 . . 7_655 150.4(5) ?
    O4 Ba1 O4 Ba1 7_656 . . 7_655 -110.9(6) ?
    O6 Ba1 O4 Ba1 2 . . 7_655 -81.6(4) ?
    O6 Ba1 O4 Ba1 . . . 7_655 84.2(4) ?
    O4 Ba1 O4 Ba1 2 . . 7_655 0.0 ?
    O5 Ba1 O4 Ba1 . . . 7_655 -145.1(4) ?
    O5 Ba1 O4 Ba1 2 . . 7_655 56.8(6) ?
    O3 Ba1 O4 Ba1 2 . . 7_655 -9.8(5) ?
    O3 Ba1 O4 Ba1 . . . 7_655 166.0(7) ?
    C3 Ba1 O4 Ba1 2 . . 7_655 -5.5(4) ?
    C3 Ba1 O4 Ba1 . . . 7_655 164.9(12) ?
    Cd1 O2 C1 O1 . . . . -156.7(9) ?
    Cd1 O2 C1 C2 . . . . 26.4(17) ?
    Cd1 O1 C1 O2 4_645 . . . 129.4(11) ?
    Cd1 O1 C1 C2 4_645 . . . -53.6(14) ?
    O2 C1 C2 C3 . . . . -57.2(17) ?
    O1 C1 C2 C3 . . . . 125.7(13) ?
    Ba1 O4 C3 O3 7_655 . . . -162.7(10) ?
    Ba1 O4 C3 O3 . . . . -2.2(15) ?
    Ba1 O4 C3 C2 7_655 . . . 22(2) ?
    Ba1 O4 C3 C2 . . . . -177.9(9) ?
    Ba1 O4 C3 Ba1 7_655 . . . -160.5(15) ?
    Cd1 O3 C3 O4 . . . . -160.9(10) ?
    Ba1 O3 C3 O4 . . . . 2.0(14) ?
    Cd1 O3 C3 C2 . . . . 14.7(18) ?
    Ba1 O3 C3 C2 . . . . 177.5(11) ?
    Cd1 O3 C3 Ba1 . . . . -162.9(10) ?
    C1 C2 C3 O4 . . . . -151.1(13) ?
    C1 C2 C3 O3 . . . . 33.1(19) ?
    O4 Ba1 C3 O4 8_566 . . . 167.7(7) ?
    O4 Ba1 C3 O4 7_656 . . . -130.5(10) ?
    O6 Ba1 C3 O4 2 . . . -64.3(9) ?
    O6 Ba1 C3 O4 . . . . 94.0(9) ?
    O4 Ba1 C3 O4 2 . . . 13.3(10) ?
    O5 Ba1 C3 O4 . . . . -128.5(9) ?
    O5 Ba1 C3 O4 2 . . . 96.0(9) ?
    O3 Ba1 C3 O4 2 . . . 6.2(10) ?
    O3 Ba1 C3 O4 . . . . -178.0(14) ?
    C3 Ba1 C3 O4 2 . . . 9.7(8) ?
    O4 Ba1 C3 O3 8_566 . . . -14.3(8) ?
    O4 Ba1 C3 O3 7_656 . . . 47.5(10) ?
    O6 Ba1 C3 O3 2 . . . 113.7(8) ?
    O6 Ba1 C3 O3 . . . . -88.0(8) ?
    O4 Ba1 C3 O3 2 . . . -168.7(8) ?
    O4 Ba1 C3 O3 . . . . 178.0(14) ?
    O5 Ba1 C3 O3 . . . . 49.5(8) ?
    O5 Ba1 C3 O3 2 . . . -86.0(9) ?
    O3 Ba1 C3 O3 2 . . . -175.8(5) ?
    C3 Ba1 C3 O3 2 . . . -172.3(9) ?
loop_
    _geom_hbond_atom_site_label_D
    _geom_hbond_atom_site_label_H
    _geom_hbond_atom_site_label_A
    _geom_hbond_site_symmetry_A
    _geom_hbond_distance_DH
    _geom_hbond_distance_HA
    _geom_hbond_distance_DA
    _geom_hbond_angle_DHA
    O6 H6B O5 1_545 0.87 2.08 2.893(14) 156.8
    O6 H6A O1 4_645 0.85 1.99 2.781(13) 156.0
    O5 H5B O6 8_566 0.87 2.19 2.919(15) 141.3
    O5 H5A O2 5_666 0.84 2.01 2.810(14) 158.5
data_global
_journal_date_recd_electronic     2010-11-21
_journal_date_accepted     2010-11-29
_journal_name_full     'Acta Crystallographica, Section E'
_journal_year     2011
_journal_volume     67
_journal_issue      1
_journal_page_first     m23
_journal_page_last     m24
_journal_paper_category     QM
_journal_coeditor_code     SJ5064
_publ_contact_author_name     'Guo Ming-Lin'
_publ_contact_author_address
;
School of Environment and Chemical Engineering and
Key Laboratory of Hollow Fiber Membrane Materials &
Membrane Processes,
Tianjin Polytechnic University, Tianjin 300160,
People's Republic of China
;
_publ_contact_author_email     guomlin@yahoo.com
_publ_contact_author_fax     '8622 2452 8054'
_publ_contact_author_phone     '8622 2452 8359'
_publ_section_title
;
Poly[tetraaqua-di-\m~4~-malonato-barium(II)cadmium(II)]
;
loop_
    _publ_author_name
    _publ_author_address
    'Guo, Ming-Lin'
;
School of Environment and Chemical Engineering and
Key Laboratory of Hollow Fiber Membrane Materials & Membrane Processes,
Tianjin Polytechnic University, Tianjin 300160,
People's Republic of China
;
    'Gao, Wen-Jun'
;
School of Environment and Chemical Engineering and
Key Laboratory of Hollow Fiber Membrane Materials & Membrane Processes,
Tianjin Polytechnic University, Tianjin 300160,
People's Republic of China
;
    'Luo, Cong-Cong'
;
School of Environment and Chemical Engineering and
Key Laboratory of Hollow Fiber Membrane Materials & Membrane Processes,
Tianjin Polytechnic University, Tianjin 300160,
People's Republic of China
;
    'Liu, Long'
;
School of Environment and Chemical Engineering and
Key Laboratory of Hollow Fiber Membrane Materials & Membrane Processes,
Tianjin Polytechnic University, Tianjin 300160,
People's Republic of China
;
