# Supplementary material for: Poly[tetra­aqua-di-μ4-malonato-barium(II)cadmium(II)]
Source: Acta Crystallogr Sect E Struct Rep Online. 2010 Dec 4;67(Pt 1):m23–4. doi: 10.1107/S1600536810049780 (PMC3050201; doi:10.1107/S1600536810049780)
Supplement: Supplementary file 2 [file e-67-00m23-Isup2.hkl]

# 
# h,k,l, Fc-squared, Fo-squared, sigma(Fo-squared) and status flag 
# 
data_I
_shelx_title ' 70803B in Pccn' 
_shelx_refln_list_code          4 
_shelx_F_calc_maximum      327.25 
_exptl_crystal_F_000       992.00 
_reflns_d_resolution_high  0.8400 
 
loop_ 
 _symmetry_equiv_pos_as_xyz 
 'x, y, z' 
 '-x+1/2, -y+1/2, z' 
 'x+1/2, -y, -z+1/2' 
 '-x, y+1/2, -z+1/2' 
 '-x, -y, -z' 
 'x-1/2, y-1/2, -z' 
 '-x-1/2, y, z-1/2' 
 'x, -y-1/2, z-1/2' 
 
_cell_length_a    18.8090 
_cell_length_b     6.9224 
_cell_length_c     9.6849 
_cell_angle_alpha  90.000 
_cell_angle_beta   90.000 
_cell_angle_gamma  90.000 
 
_shelx_F_squared_multiplier     1.000 
 
loop_ 
 _refln_index_h 
 _refln_index_k 
 _refln_index_l 
 _refln_F_squared_calc 
 _refln_F_squared_meas 
 _refln_F_squared_sigma 
 _refln_observed_status 
   2   0   0     1524.22     1257.86     75.68 o 
   6   0   0      617.35      554.55     60.87 o 
   8   0   0    21542.00    19208.85    668.05 o 
  10   0   0      274.08      333.52     41.42 o 
  12   0   0    35080.89    34914.71   1195.18 o 
  14   0   0     8107.39     7820.47    286.46 o 
  16   0   0    35199.42    36888.43   1259.90 o 
  18   0   0      172.71      104.13     49.08 o 
  20   0   0    11440.25    15822.93    788.88 o 
  22   0   0       94.33       92.93     32.74 o 
   1   1   0    41557.27    41902.26   4429.57 o 
   3   1   0    25911.29    29782.11   1006.74 o 
   5   1   0    11916.61    11581.15    333.85 o 
   7   1   0    74942.15    60068.19   2442.23 o 
   9   1   0    10290.83     8932.52    321.14 o 
  11   1   0    18863.18    14544.28   1092.14 o 
  13   1   0    16187.55    14076.75    580.03 o 
  15   1   0     7181.84     7166.34    308.72 o 
  17   1   0     5063.21     5328.57    148.72 o 
  19   1   0     1971.93     2508.12     76.06 o 
  21   1   0     2521.77     3680.94    117.15 o 
   0   2   0       76.72       33.04      9.16 o 
   2   2   0   107095.24   101855.14   3391.78 o 
   4   2   0      562.72      552.03     25.70 o 
   6   2   0    76267.08    74564.30   3723.88 o 
   8   2   0     2105.04     2004.01     68.27 o 
  10   2   0    49983.42    43964.13   1236.01 o 
  12   2   0      402.30      346.16     25.40 o 
  14   2   0    31185.39    24499.58    828.52 o 
  16   2   0        8.45       60.87     40.55 o 
  18   2   0    12875.64    12981.12    600.54 o 
  20   2   0       76.71       60.97     18.09 o 
   1   3   0    35851.59    34303.29    819.00 o 
   3   3   0    43493.81    43636.07   1043.45 o 
   5   3   0    13703.85    13924.62    400.44 o 
   7   3   0     2431.46     2783.89     90.24 o 
   9   3   0     9346.62     9076.53    267.13 o 
  11   3   0     7634.27     7552.40    225.13 o 
  13   3   0     9311.32     8464.17    251.34 o 
  15   3   0     6613.92     5609.02    172.66 o 
  17   3   0     6641.31     5848.39    267.03 o 
  19   3   0     3489.89     3068.99    277.07 o 
   0   4   0    14540.74    15215.30    523.70 o 
   2   4   0       19.81      115.98     46.07 o 
   4   4   0    58406.82    56764.75   1355.93 o 
   6   4   0     1632.66     1482.33     53.93 o 
   8   4   0    35602.55    34849.53    986.78 o 
  10   4   0     5107.48     4421.92    138.10 o 
  12   4   0    17091.34    16427.26    473.37 o 
  14   4   0       59.99       40.52     16.57 o 
  16   4   0     7388.27     7294.50    249.76 o 
  18   4   0       79.67       53.87     43.56 o 
   1   5   0     3668.42     4190.18    109.63 o 
   3   5   0    13355.51    13380.44    327.51 o 
   5   5   0     8983.75     8895.22    222.35 o 
   7   5   0     8206.04     7804.74    232.35 o 
   9   5   0     7434.75     7028.25    211.24 o 
  11   5   0     6686.58     6337.03    192.80 o 
  13   5   0     2735.20     2799.98    112.54 o 
  15   5   0      815.06     1015.14     87.19 o 
  17   5   0     3382.52     3440.76    209.46 o 
   0   6   0     1366.92     1154.93     54.15 o 
   2   6   0    17323.51    16663.00    405.87 o 
   4   6   0      490.89      362.75     19.80 o 
   6   6   0    14437.88    14161.63    409.83 o 
   8   6   0       44.62      114.38     33.59 o 
  10   6   0    11080.75    11386.13    428.30 o 
  12   6   0       14.54       19.22     23.05 o 
  14   6   0     5934.08     5900.99    243.73 o 
   1   7   0     2168.09     2219.09     63.78 o 
   3   7   0     1621.91     1689.59     51.54 o 
   5   7   0     3651.48     3487.66    145.15 o 
   7   7   0     4613.89     4158.26    170.41 o 
   9   7   0     3284.78     3124.89    134.41 o 
  11   7   0     1721.85     1644.09     81.54 o 
   0   8   0     5796.30     5749.05    208.98 o 
   2   8   0      136.41       74.62     17.21 o 
   4   8   0     4150.54     4563.82    183.10 o 
   1   1   1    28330.86    30027.38    767.38 o 
   2   1   1      209.42     1745.63    515.40 o 
   3   1   1    22237.45    22584.59    937.13 o 
   5   1   1    13250.01    11739.48    239.88 o 
   6   1   1     6968.90     7780.94    430.04 o 
   7   1   1    16455.29    13151.54    286.45 o 
   8   1   1     2434.87     4735.24    384.06 o 
   9   1   1    21925.10    16405.30    511.38 o 
  10   1   1      470.55     1617.44    101.11 o 
  11   1   1     9924.83     7611.85    306.09 o 
  13   1   1     5591.93     4837.22    242.41 o 
  14   1   1      146.21      509.34     44.52 o 
  15   1   1     3888.71     3872.77     81.82 o 
  16   1   1       20.49      454.22     19.77 o 
  17   1   1     2340.51     2770.60     60.20 o 
  18   1   1      161.53      457.55     27.89 o 
  19   1   1     3136.00     3712.99     78.31 o 
  20   1   1       91.91      692.89     54.30 o 
  21   1   1     2004.18     2523.00     60.77 o 
  22   1   1       86.34      262.75     26.83 o 
   1   2   1    30686.27    35419.29    783.78 o 
   2   2   1     3487.58     3675.30     66.67 o 
   3   2   1     2615.75     3057.68     60.08 o 
   4   2   1       82.43       91.81     32.84 o 
   5   2   1     2444.18     2508.01    105.90 o 
   6   2   1      102.65      186.11     20.81 o 
   7   2   1      685.89      839.77     65.78 o 
   8   2   1       19.04       35.04     10.97 o 
   9   2   1      341.76      352.04     26.64 o 
  10   2   1       23.86       63.38     12.35 o 
  11   2   1      947.70      879.61     34.45 o 
  12   2   1     1000.74      830.99     27.13 o 
  13   2   1     1994.98     1622.82    128.16 o 
  14   2   1      193.01      125.85     15.11 o 
  15   2   1        4.28       57.95     11.99 o 
  16   2   1      221.70      209.58     19.48 o 
  17   2   1      542.10      449.46     24.53 o 
  18   2   1        1.65       50.15     15.55 o 
  19   2   1       39.83       40.92     12.48 o 
  20   2   1       24.64       40.24     12.17 o 
  21   2   1       91.38       47.79     16.58 o 
   1   3   1    19398.49    18380.84    274.60 o 
   3   3   1    20793.01    19757.02    363.25 o 
   4   3   1      403.99     1610.55     53.74 o 
   5   3   1    24163.54    23020.24    422.78 o 
   7   3   1    11954.50    11140.76    228.71 o 
   8   3   1      146.29      435.52     19.84 o 
   9   3   1     4421.79     4187.01     92.03 o 
  10   3   1      249.57     1084.45     85.59 o 
  11   3   1     4061.20     3902.42     87.19 o 
  12   3   1      264.69      327.32     20.00 o 
  13   3   1     3368.34     3084.83     71.66 o 
  15   3   1     3802.69     3228.82     75.36 o 
  16   3   1      369.42      512.29     31.36 o 
  17   3   1     2308.97     2071.51     66.93 o 
  18   3   1       18.90      479.65     25.51 o 
  19   3   1     1396.65     1280.72     42.09 o 
  20   3   1       12.55       57.13     16.95 o 
   1   4   1      451.20      833.22     52.39 o 
   2   4   1      613.37      544.59     14.28 o 
   3   4   1      110.11      219.61     19.04 o 
   4   4   1      842.57      727.07     18.76 o 
   6   4   1      862.68      704.23     21.42 o 
   7   4   1      420.38      573.98     27.81 o 
   8   4   1       35.89       66.31     10.59 o 
   9   4   1       85.26      373.60     21.15 o 
  10   4   1       50.08       47.33     10.59 o 
  11   4   1       97.54      228.85     17.19 o 
  12   4   1       27.37       39.03     11.20 o 
  13   4   1        2.18       49.23     13.42 o 
  14   4   1       72.41       69.80     14.38 o 
  15   4   1      289.57      398.44     34.01 o 
  16   4   1       25.43       37.18     17.22 o 
  17   4   1        5.86       55.52     17.19 o 
  18   4   1       68.34       51.45     17.87 o 
  19   4   1       30.58       87.03     19.60 o 
   1   5   1     4190.45     4492.24     82.76 o 
   2   5   1        0.74       85.89     24.39 o 
   3   5   1     4636.42     4671.28     85.86 o 
   4   5   1     1164.33     2776.98    244.00 o 
   5   5   1     6704.03     6499.66    119.05 o 
   6   5   1      296.83      425.06     26.42 o 
   7   5   1     5542.20     5204.77    113.04 o 
   9   5   1     3857.70     3521.99     89.91 o 
  10   5   1       81.09      173.76     17.15 o 
  11   5   1     4582.52     4125.91    103.66 o 
  12   5   1      239.94     1191.92     74.77 o 
  13   5   1     4115.01     3549.58     91.27 o 
  14   5   1       26.00       68.02     20.77 o 
  15   5   1     2188.66     1967.31     63.43 o 
  16   5   1       83.47      616.08     31.83 o 
  17   5   1     1840.64     1713.82     57.66 o 
   1   6   1       12.97      232.64     12.85 o 
   2   6   1      108.50      139.10     10.79 o 
   3   6   1      308.21      531.23     42.58 o 
   4   6   1       20.57       14.91      8.99 o 
   5   6   1        3.18      291.33     16.81 o 
   6   6   1      175.92      103.89     13.03 o 
   7   6   1      244.92      344.96     30.21 o 
   8   6   1      126.88       99.87     16.18 o 
   9   6   1      781.89      726.29     51.13 o 
  10   6   1       39.25       96.51     36.58 o 
  11   6   1      468.85      532.84     32.29 o 
  12   6   1      116.94      110.21     18.87 o 
  13   6   1        7.48       66.06     17.80 o 
  14   6   1        9.99       -3.36     20.71 o 
  15   6   1        4.45      127.48     25.99 o 
   1   7   1     3653.54     2979.96     62.74 o 
   2   7   1      315.42     1084.22     67.23 o 
   3   7   1     2444.72     2077.30     51.22 o 
   4   7   1        7.70        2.79     10.15 o 
   5   7   1     1099.06     1083.92     29.84 o 
   6   7   1       24.85      611.32     25.78 o 
   7   7   1     1298.16     1403.70     43.49 o 
   8   7   1        7.61       -1.16     13.50 o 
   9   7   1     1023.11     1159.37     38.63 o 
  10   7   1       18.95      530.60     30.21 o 
  11   7   1      988.87     1123.49     52.09 o 
   1   8   1       44.22      150.08     14.25 o 
   2   8   1        4.97        8.19     10.53 o 
   3   8   1       30.31      113.22     13.26 o 
   4   8   1        6.40        9.18     10.96 o 
   5   8   1       46.43      172.97     17.53 o 
   0   0   2    66503.63    75855.03   3950.65 o 
   1   0   2        4.32        2.28      3.97 o 
   2   0   2     4664.86     5429.36    213.83 o 
   3   0   2     4604.55     4641.21    175.30 o 
   4   0   2   102031.89    96505.80   5893.47 o 
   5   0   2      785.68      774.62     33.71 o 
   6   0   2     1905.70     1902.23     67.21 o 
   7   0   2      164.59      247.31     22.45 o 
   8   0   2    84059.18    64426.24   3092.96 o 
   9   0   2      311.06      318.29     51.56 o 
  10   0   2       26.63       91.91     27.93 o 
  11   0   2     1896.38     1878.84    205.93 o 
  12   0   2    45395.55    41510.31   2437.77 o 
  13   0   2     1015.15      945.70     49.67 o 
  14   0   2      350.16      395.84     27.41 o 
  15   0   2       40.74       36.88     16.66 o 
  16   0   2    13418.14    16439.23    407.43 o 
  17   0   2      604.26      669.73     37.48 o 
  18   0   2      851.30      929.43     44.35 o 
  19   0   2       14.50       28.38     19.40 o 
  20   0   2    10801.33    14540.12    408.85 o 
  21   0   2      112.45      177.54     31.86 o 
  22   0   2       88.83       42.74     21.32 o 
   0   1   2      798.59      879.27     22.59 o 
   1   1   2    15562.81    18328.27    334.30 o 
   2   1   2     1145.15     1197.38     68.74 o 
   3   1   2    27662.52    28274.51   2174.87 o 
   4   1   2     5027.12     5511.58    104.55 o 
   5   1   2    43020.35    47647.87   2174.84 o 
   6   1   2      220.29      210.81     16.62 o 
   7   1   2    37757.08    32677.91   1492.89 o 
   8   1   2       21.06       17.88      8.09 o 
   9   1   2    23203.38    19639.55    561.55 o 
  10   1   2     2475.87     1999.96     64.03 o 
  11   1   2    12606.90    11198.24    423.12 o 
  12   1   2        7.55        9.61     10.77 o 
  13   1   2     8663.07     7916.47    469.45 o 
  14   1   2       26.15       21.70     12.40 o 
  15   1   2     3007.71     3568.99    142.38 o 
  16   1   2       86.76       76.28     14.37 o 
  17   1   2     4090.13     4972.24    123.52 o 
  18   1   2       20.78       65.43     13.86 o 
  19   1   2     4735.80     5555.79    123.87 o 
  20   1   2        2.96       10.91     12.68 o 
  21   1   2     3951.54     4800.98    115.14 o 
   0   2   2     3636.56     4122.15    104.43 o 
   1   2   2      502.95      563.46     14.09 o 
   2   2   2    62745.99    69102.48   1686.76 o 
   3   2   2     4090.58     4241.90     81.71 o 
   4   2   2     1844.79     2582.85    138.87 o 
   5   2   2     1623.37     1759.65     37.72 o 
   6   2   2    88880.11    97218.52   4056.11 o 
   7   2   2     2620.27     2667.90     60.43 o 
   8   2   2       74.51      134.99     14.87 o 
   9   2   2       34.47       23.09      8.98 o 
  10   2   2    55404.40    49377.65   1213.09 o 
  11   2   2       95.22      102.29     12.68 o 
  12   2   2       26.22       95.46     14.24 o 
  13   2   2      455.39      367.01     19.03 o 
  14   2   2    22292.13    19695.62    551.85 o 
  15   2   2       36.78        8.70     12.24 o 
  16   2   2      153.22      125.18     16.09 o 
  17   2   2      134.82      117.00     18.37 o 
  18   2   2    11117.77    11896.79    502.14 o 
  19   2   2       14.26       17.08     16.65 o 
  20   2   2      526.27      454.03     34.38 o 
  21   2   2       12.45        6.11     13.28 o 
   0   3   2     3438.90     3430.46     77.97 o 
   1   3   2    23800.25    26870.84    423.12 o 
   2   3   2       45.30       51.11      6.08 o 
   3   3   2    25014.11    27323.83    430.79 o 
   4   3   2       26.11       40.04     10.89 o 
   5   3   2     7659.86     9006.34    169.82 o 
   6   3   2      482.67      485.48     15.88 o 
   7   3   2    16917.38    17715.91    358.56 o 
   8   3   2        4.81       13.30     11.41 o 
   9   3   2     6926.75     7340.92    154.29 o 
  10   3   2       68.25       70.34     11.41 o 
  11   3   2    10690.55     9751.71    202.48 o 
  12   3   2      570.29      486.70     23.71 o 
  13   3   2     7208.51     6730.56    161.10 o 
  14   3   2      831.58      669.37     31.99 o 
  15   3   2     6406.83     5837.99    200.15 o 
  16   3   2       11.25        4.73     14.36 o 
  17   3   2     5619.10     5066.35    158.11 o 
  18   3   2       45.51       45.95     14.95 o 
  19   3   2     1533.24     1680.40     61.80 o 
  20   3   2      370.35      346.82     26.82 o 
   0   4   2    56654.97    59751.53   1248.37 o 
   1   4   2      520.28      525.71     13.40 o 
   2   4   2       63.67       96.18      7.67 o 
   3   4   2       72.46       50.89      7.67 o 
   4   4   2    45165.86    46255.79    775.17 o 
   5   4   2       33.81       29.47      7.48 o 
   6   4   2        9.72      134.27     12.05 o 
   7   4   2      923.57      785.73     22.72 o 
   8   4   2    33907.72    34256.64   1600.35 o 
   9   4   2       29.37       23.75     12.35 o 
  10   4   2      172.59      209.59     33.99 o 
  11   4   2       37.31       26.65     13.53 o 
  12   4   2    16808.17    16203.02    430.84 o 
  13   4   2      691.36      551.32     28.47 o 
  14   4   2      226.87      142.25     21.88 o 
  15   4   2        0.54       11.98     15.45 o 
  16   4   2    12281.31    11381.46    369.89 o 
  17   4   2       34.16       29.90     17.55 o 
  18   4   2       67.76       52.44     15.40 o 
  19   4   2       21.37       15.44     14.22 o 
   0   5   2      276.65      257.27     18.09 o 
   1   5   2    11728.90    11894.21    206.48 o 
   2   5   2        2.20       -0.53      7.68 o 
   3   5   2     8424.19     8393.05    160.01 o 
   4   5   2      120.11      107.91     12.24 o 
   5   5   2     6116.37     6481.63    138.27 o 
   6   5   2      729.57      671.26     23.52 o 
   7   5   2     4146.18     4703.21    103.51 o 
   8   5   2       92.98      120.02     15.58 o 
   9   5   2     5534.31     5577.67    135.29 o 
  10   5   2        3.73       -1.78     13.37 o 
  11   5   2     3839.22     4092.20    115.07 o 
  12   5   2       88.08       65.09     16.55 o 
  13   5   2     3095.89     2880.60     85.76 o 
  14   5   2       37.07       43.77     16.84 o 
  15   5   2     5018.77     4280.43    134.84 o 
  16   5   2        3.65        3.24     17.03 o 
  17   5   2     1653.64     1558.40     63.23 o 
   0   6   2      107.66      113.26     18.57 o 
   1   6   2      301.41      294.04     15.43 o 
   2   6   2    22458.00    21337.99    431.47 o 
   3   6   2       12.13       12.41     10.18 o 
   4   6   2       23.51       92.87     16.90 o 
   5   6   2      211.26      195.94     15.25 o 
   6   6   2    10813.16    11636.58    240.19 o 
   7   6   2        1.16        3.76     10.40 o 
   8   6   2       60.40       58.26     13.70 o 
   9   6   2       13.27       27.49     14.55 o 
  10   6   2     8573.67     8986.45    234.58 o 
  11   6   2       26.04       38.07     16.59 o 
  12   6   2      281.92      203.95     21.64 o 
  13   6   2        5.17       -5.63     15.09 o 
  14   6   2     7638.78     7621.53    201.41 o 
   0   7   2        3.85       11.12     14.98 o 
   1   7   2     2771.80     2671.79     63.01 o 
   2   7   2        6.18       -0.51     10.38 o 
   3   7   2     2876.35     2957.49     68.88 o 
   4   7   2      106.02       91.58     12.79 o 
   5   7   2     2933.60     2804.52     66.24 o 
   6   7   2        6.02       10.46     11.28 o 
   7   7   2     1833.33     2053.21     51.60 o 
   8   7   2       28.51       10.42     14.55 o 
   9   7   2     2155.77     2080.68     65.81 o 
  10   7   2       13.26       24.69     16.05 o 
  11   7   2     1515.76     1555.57     53.33 o 
   0   8   2     5057.23     5329.88    163.46 o 
   1   8   2       23.61       14.41     11.38 o 
   2   8   2       73.92       72.35     12.66 o 
   3   8   2      129.08      123.11     14.85 o 
   1   1   3    19399.69    20236.60    310.06 o 
   2   1   3     1196.52     1210.42     38.79 o 
   3   1   3    42045.43    45426.14   1701.47 o 
   4   1   3     9232.13    11626.27    632.90 o 
   5   1   3    10745.53    10903.70    212.68 o 
   6   1   3      580.49     1179.76    173.54 o 
   7   1   3    17072.68    14388.05    815.95 o 
   8   1   3      339.03     1467.18    159.50 o 
   9   1   3    13522.33    11420.19    343.70 o 
  10   1   3      776.00     1143.24    133.84 o 
  11   1   3     8323.55     7387.74    306.03 o 
  12   1   3      562.07     1767.45    113.65 o 
  13   1   3    13755.60    12095.57    763.23 o 
  14   1   3      398.62     1015.17    123.89 o 
  15   1   3     4909.32     4781.56    365.24 o 
  16   1   3        0.12      406.75     42.85 o 
  17   1   3     2698.75     2851.84    253.41 o 
  18   1   3      659.32      802.21     56.27 o 
  19   1   3     1920.04     2298.83     63.62 o 
  20   1   3       85.28      260.04     25.52 o 
  21   1   3      522.96      847.49     46.42 o 
   1   2   3      278.93      337.27     23.33 o 
   2   2   3      908.05     1117.43     22.86 o 
   3   2   3      539.20      631.22     35.33 o 
   4   2   3      466.72      440.93     18.08 o 
   5   2   3      190.11      330.38     36.00 o 
   6   2   3     2579.41     2555.83     63.86 o 
   7   2   3      618.02      789.13     25.82 o 
   8   2   3        6.33       18.49      8.32 o 
   9   2   3       47.98       49.22      9.48 o 
  10   2   3     1201.81     1116.25     33.71 o 
  11   2   3      413.63      541.56     63.26 o 
  12   2   3       61.09       97.54     15.90 o 
  13   2   3       79.83      104.22     17.24 o 
  14   2   3      466.23      453.14     34.81 o 
  15   2   3      112.55      204.26     21.09 o 
  16   2   3       33.81       53.32     17.99 o 
  17   2   3      354.12      275.67     31.75 o 
  18   2   3       11.25       22.47     20.25 o 
  19   2   3        0.95       40.82     23.57 o 
  20   2   3      143.34      181.65     22.26 o 
   1   3   3    11616.58    11281.26    188.84 o 
   2   3   3      873.95     1710.23    361.81 o 
   3   3   3     6880.50     6869.52    112.90 o 
   4   3   3      664.78      769.43     47.81 o 
   5   3   3     8270.05     8212.71    163.49 o 
   6   3   3     1641.77     3146.36    260.51 o 
   7   3   3     7963.23     7766.44    189.44 o 
   8   3   3     1466.05     1678.49     68.53 o 
   9   3   3     7594.88     7131.33    168.83 o 
  11   3   3     6508.09     5815.65    157.42 o 
  12   3   3       25.56      118.00     19.89 o 
  13   3   3     3396.06     3116.64     81.67 o 
  14   3   3      688.95     1300.71     89.80 o 
  15   3   3     3407.23     3057.57     84.76 o 
  16   3   3      399.86      476.32     25.64 o 
  17   3   3     2258.52     2105.34    168.92 o 
  18   3   3       95.13      322.90     53.06 o 
  19   3   3     1165.86     1295.62    110.22 o 
  20   3   3      103.60      163.80     22.54 o 
   1   4   3      803.13      796.71     32.83 o 
   2   4   3     1142.36     1053.77     23.75 o 
   3   4   3     3241.21     3273.24    186.92 o 
   4   4   3      108.92      156.37     10.93 o 
   5   4   3      554.87      537.17     21.49 o 
   6   4   3      931.25      894.57     24.83 o 
   7   4   3       90.14      409.51     22.44 o 
   8   4   3       63.04       64.02     14.44 o 
   9   4   3       22.77      162.69     18.73 o 
  10   4   3      208.98      177.22     20.43 o 
  11   4   3     1298.53     1060.52     56.53 o 
  12   4   3        3.44       16.01     13.99 o 
  13   4   3        0.84      173.60     20.24 o 
  14   4   3      407.70      310.66     28.10 o 
  15   4   3       40.21       47.03     17.45 o 
  16   4   3       21.29       18.87     14.35 o 
  17   4   3       97.43      111.73     17.81 o 
  18   4   3        0.03       18.90     16.19 o 
   1   5   3     5721.52     5285.42    114.24 o 
   2   5   3        0.34        4.28      9.82 o 
   3   5   3     2266.28     2218.57     54.11 o 
   4   5   3     1303.60     1951.99    121.25 o 
   5   5   3     5735.41     5287.41    114.29 o 
   6   5   3      104.51      123.40     12.86 o 
   7   5   3     2968.32     3007.99     70.07 o 
   8   5   3      197.84      910.04     97.76 o 
   9   5   3     2822.56     2863.39     84.67 o 
  10   5   3      228.04      241.14     22.74 o 
  11   5   3     2455.99     2394.13     78.25 o 
  12   5   3       17.99      487.33     27.39 o 
  13   5   3      714.66      886.10     36.74 o 
  14   5   3      107.10      128.72     18.78 o 
  15   5   3     1152.89     1236.64     46.09 o 
  16   5   3       44.76      377.53     56.56 o 
   1   6   3       43.80      162.43     13.74 o 
   2   6   3      112.64      108.86     13.16 o 
   3   6   3      162.30      208.58     15.84 o 
   4   6   3      150.12      136.37     14.12 o 
   5   6   3       54.00      216.71     15.85 o 
   6   6   3        1.54       14.56     10.93 o 
   7   6   3       86.15      274.12     18.62 o 
   8   6   3        1.68       25.14     11.97 o 
   9   6   3        0.09      141.98     18.55 o 
  10   6   3       76.53       62.10     16.47 o 
  11   6   3      161.04      228.03     25.15 o 
  12   6   3        0.71        1.16     15.15 o 
  13   6   3       45.39       82.58     17.72 o 
  14   6   3        1.88      -19.05     16.50 o 
   1   7   3     1585.67     1597.60     39.52 o 
   2   7   3       33.61      652.53     37.75 o 
   3   7   3     1763.98     1629.05     43.17 o 
   4   7   3      106.10       54.13     12.02 o 
   5   7   3     2821.05     2499.95     65.66 o 
   6   7   3       68.20      752.47     28.87 o 
   7   7   3     1759.81     1668.45     48.20 o 
   8   7   3        0.11       -7.33     11.76 o 
   9   7   3     1162.05     1156.47     42.89 o 
  10   7   3        0.16      413.53     25.50 o 
   0   0   4    75513.80    87037.54   2304.07 o 
   1   0   4     2638.31     3108.86     63.68 o 
   2   0   4     1530.49     1767.83     54.73 o 
   3   0   4     7232.58     8426.48    163.67 o 
   4   0   4    74009.27    83174.05   2184.55 o 
   5   0   4      932.65      918.05     35.64 o 
   6   0   4       83.50      583.00    138.05 o 
   7   0   4     6295.11     6052.00    367.93 o 
   8   0   4    55587.43    46964.04   2425.05 o 
   9   0   4     3518.96     2659.95     90.42 o 
  10   0   4      731.99      788.78    216.04 o 
  11   0   4        1.73       59.14     27.61 o 
  12   0   4    34852.39    30664.10   4680.26 o 
  13   0   4      620.80      523.06    126.17 o 
  14   0   4      525.47      476.77     59.88 o 
  15   0   4      373.92      324.74     58.70 o 
  16   0   4    19053.46    19023.78   3563.42 o 
  17   0   4      856.00      866.85    160.67 o 
  18   0   4        7.84       22.29     26.58 o 
  19   0   4      201.04      190.65     47.83 o 
  20   0   4     5023.96     6632.21    450.05 o 
  21   0   4      225.72      358.27     63.12 o 
   0   1   4     4101.83     4486.92     90.06 o 
   1   1   4    38298.36    43757.24    997.19 o 
   2   1   4     1684.35     1875.90     30.77 o 
   3   1   4    24455.88    26827.22    437.82 o 
   4   1   4      893.46      902.70     20.97 o 
   5   1   4    15767.25    17111.77    287.78 o 
   6   1   4        1.68        3.04      5.97 o 
   7   1   4     5650.59     5645.46    181.40 o 
   8   1   4      114.40      116.93     12.36 o 
   9   1   4    11777.33    11427.33    510.40 o 
  10   1   4     1605.03     1361.56     75.66 o 
  11   1   4     8586.86     8132.96    739.49 o 
  12   1   4      199.87      161.11     23.15 o 
  13   1   4     8294.49     7758.71    749.70 o 
  14   1   4     1173.04     1086.14    120.47 o 
  15   1   4     9894.92     9359.66    860.47 o 
  16   1   4      456.37      499.99     78.25 o 
  17   1   4     4880.88     4752.52    521.74 o 
  18   1   4      126.70      152.68     23.81 o 
  19   1   4     2820.74     3336.78    173.71 o 
  20   1   4       34.54       54.41     18.98 o 
   0   2   4      247.50      176.95     12.73 o 
   1   2   4     1785.77     1896.88     31.67 o 
   2   2   4    88902.75    97652.09   1908.15 o 
   3   2   4      246.90      215.39     12.45 o 
   4   2   4       26.06       48.80     10.06 o 
   5   2   4      650.53      788.61     19.66 o 
   6   2   4    43481.08    45936.14   1174.25 o 
   7   2   4       83.06       50.51      9.20 o 
   8   2   4      124.78      146.49     18.24 o 
   9   2   4        4.57       29.34     15.11 o 
  10   2   4    25664.53    24891.19    550.58 o 
  11   2   4      808.95      726.43     46.45 o 
  12   2   4      937.47      877.53     43.28 o 
  13   2   4       10.26       14.87     14.79 o 
  14   2   4    18117.77    18026.66   1256.84 o 
  15   2   4      519.94      510.07     40.44 o 
  16   2   4      558.99      493.39     36.81 o 
  17   2   4      191.50      210.82     28.48 o 
  18   2   4    10354.23    10892.93   1071.63 o 
  19   2   4       19.80       34.49     18.88 o 
  20   2   4       13.85       40.15     19.05 o 
   0   3   4       86.68       63.20      8.99 o 
   1   3   4    10571.79    11484.34    173.78 o 
   2   3   4      380.45      354.44     11.16 o 
   3   3   4     7042.95     7649.20    120.91 o 
   4   3   4      825.86      956.86     21.25 o 
   5   3   4    20615.98    20873.03    353.80 o 
   6   3   4     1487.15     1330.18     32.10 o 
   7   3   4    10670.73    10914.09    395.53 o 
   8   3   4     1437.00     1397.62     62.97 o 
   9   3   4    12934.29    12997.14    419.66 o 
  10   3   4      229.98      211.67     19.78 o 
  11   3   4     9189.90     8762.59    203.35 o 
  12   3   4      731.82      662.73     28.88 o 
  13   3   4     4996.14     4985.81    182.56 o 
  14   3   4       22.83       11.21     19.88 o 
  15   3   4     3594.69     3713.87    217.05 o 
  16   3   4        0.92       -3.76     16.42 o 
  17   3   4     1325.12     1574.26    133.20 o 
  18   3   4       32.46       28.85     18.46 o 
  19   3   4     1908.31     2139.57    199.97 o 
   0   4   4    33197.81    36828.53    873.54 o 
   1   4   4     1046.62     1135.35     27.03 o 
   2   4   4      320.80      311.95     13.23 o 
   3   4   4      530.10      479.49     15.92 o 
   4   4   4    30211.76    31616.62    531.90 o 
   5   4   4       42.07       38.15      8.31 o 
   6   4   4      552.55      459.26     18.78 o 
   7   4   4      220.82      206.65     15.70 o 
   8   4   4    22820.31    22931.96    941.10 o 
   9   4   4      213.56      200.34     17.99 o 
  10   4   4       22.36       70.61     16.36 o 
  11   4   4      320.40      353.93     32.01 o 
  12   4   4    15724.63    15291.76    343.38 o 
  13   4   4      325.68      344.73     23.87 o 
  14   4   4       34.86       67.76     15.61 o 
  15   4   4      165.72      160.11     19.11 o 
  16   4   4     7307.57     7473.55    247.06 o 
  17   4   4       24.18       51.25     17.70 o 
   0   5   4      690.26      683.09     28.20 o 
   1   5   4     5341.35     5879.61    105.78 o 
   2   5   4        1.59        5.35      8.88 o 
   3   5   4     6172.18     6192.34    120.17 o 
   4   5   4      529.65      467.49     17.80 o 
   5   5   4     6325.32     6275.93    146.30 o 
   6   5   4      100.03      128.52     15.08 o 
   7   5   4     6730.02     6582.64    208.58 o 
   8   5   4      119.96      140.79     15.87 o 
   9   5   4     4224.31     3976.42    116.25 o 
  10   5   4       67.17       51.08     16.69 o 
  11   5   4     3049.64     3068.93    129.72 o 
  12   5   4       95.34      105.92     18.63 o 
  13   5   4     2745.20     2752.12    111.50 o 
  14   5   4      240.05      211.31     23.65 o 
  15   5   4     1205.21     1341.17     46.67 o 
  16   5   4        9.91       -1.82     15.19 o 
   0   6   4       15.67       41.53     30.65 o 
   1   6   4        4.46       -0.73     10.86 o 
   2   6   4    10507.97    11207.85    232.50 o 
   3   6   4      212.85      214.54     16.39 o 
   4   6   4      119.94      115.94     15.07 o 
   5   6   4       39.23       54.76     13.92 o 
   6   6   4    13485.01    13168.17    423.13 o 
   7   6   4      497.54      475.10     23.08 o 
   8   6   4      493.08      343.05     19.40 o 
   9   6   4      248.15      268.76     19.92 o 
  10   6   4     9179.70     9031.60    283.19 o 
  11   6   4       11.91       17.54     16.46 o 
  12   6   4       50.21       32.74     17.13 o 
  13   6   4      170.27      132.74     20.63 o 
   0   7   4       27.42       52.64     18.59 o 
   1   7   4     2514.38     2528.59     66.43 o 
   2   7   4      563.95      441.44     19.57 o 
   3   7   4     2227.83     2151.20     62.22 o 
   4   7   4        9.46      -11.31     11.19 o 
   5   7   4     2048.37     2158.31     58.56 o 
   6   7   4       79.48       53.72     20.70 o 
   7   7   4     1990.81     1858.38     52.99 o 
   8   7   4        0.32       -9.13     11.91 o 
   1   1   5    14589.81    15184.89    213.85 o 
   2   1   5      136.48      169.83     13.18 o 
   3   1   5    13147.06    13420.79    191.86 o 
   4   1   5      696.83      766.17     20.77 o 
   5   1   5    12579.55    12408.55    264.74 o 
   6   1   5       92.28      149.55     31.78 o 
   7   1   5     9253.37     9533.00    216.64 o 
   8   1   5      148.13      142.71     24.35 o 
   9   1   5     4537.08     4187.16    373.36 o 
  10   1   5       12.06       52.41     17.06 o 
  11   1   5     1941.03     1900.82    243.16 o 
  12   1   5      454.70      581.27    142.49 o 
  13   1   5     1774.72     1735.13    240.85 o 
  14   1   5        0.29       33.12     19.84 o 
  15   1   5     2395.13     2290.31    289.26 o 
  16   1   5        0.09      109.66     50.13 o 
  17   1   5     2662.30     2828.54    360.46 o 
  18   1   5       18.37      101.18     22.32 o 
  19   1   5     1618.28     1851.66    171.54 o 
   1   2   5      437.51      395.12     11.60 o 
   2   2   5      590.32      679.26     26.00 o 
   3   2   5     1074.06     1146.47     23.53 o 
   4   2   5     1606.08     1638.42     30.39 o 
   5   2   5        1.92        9.53      7.10 o 
   6   2   5      565.94      579.59     21.85 o 
   7   2   5        0.79       37.96      8.97 o 
   8   2   5        0.77        2.22      8.55 o 
   9   2   5       88.82      136.40     17.24 o 
  10   2   5      227.27      237.38     33.14 o 
  11   2   5      406.55      281.21     30.91 o 
  12   2   5      110.38      123.70     21.80 o 
  13   2   5      223.40      193.69     25.34 o 
  14   2   5       45.98       70.00     19.27 o 
  15   2   5      334.42      356.86     36.61 o 
  16   2   5      210.25      248.35     27.02 o 
  17   2   5      139.58      141.81     23.29 o 
  18   2   5      477.83      445.47     73.53 o 
  19   2   5       34.88       16.01     19.37 o 
   1   3   5     8557.15     8995.73    137.39 o 
   2   3   5      631.70      626.65     25.39 o 
   3   3   5     9380.32     9597.73    146.78 o 
   4   3   5       27.81       42.31     16.10 o 
   5   3   5     6633.23     6494.94    113.89 o 
   6   3   5        9.20      305.41    180.70 o 
   7   3   5     6321.84     6228.14    153.65 o 
   8   3   5        3.13       87.35     16.98 o 
   9   3   5     6615.12     6382.74    155.79 o 
  10   3   5      120.18      932.53     71.03 o 
  11   3   5     6237.63     5691.81    199.79 o 
  12   3   5      177.47      281.90     35.12 o 
  13   3   5     4138.42     4187.57    248.43 o 
  15   3   5     1952.53     2046.10    171.48 o 
  16   3   5       17.61       28.95     17.29 o 
  17   3   5     1050.34     1175.03    116.27 o 
  18   3   5       67.89      159.87     29.29 o 
   1   4   5      194.61      247.06     12.93 o 
   2   4   5       14.49       48.58     12.63 o 
   3   4   5       76.18      108.73     10.58 o 
   4   4   5       24.83       44.79      9.23 o 
   5   4   5       85.54      116.84     10.96 o 
   6   4   5       15.01       47.72      9.27 o 
   7   4   5       58.01       90.08     14.63 o 
   8   4   5        7.04       24.30     10.51 o 
   9   4   5       46.96       84.54     12.26 o 
  10   4   5       45.24       48.86     16.00 o 
  11   4   5       60.66      126.10     18.25 o 
  12   4   5      183.24      157.96     19.40 o 
  13   4   5       13.88       25.26     17.20 o 
  14   4   5       51.67       69.62     19.51 o 
  15   4   5       13.88       48.05     18.84 o 
  16   4   5       12.33       14.14     17.28 o 
  17   4   5        2.32       32.63     19.50 o 
   1   5   5     6909.05     6445.92    122.12 o 
   2   5   5        1.55       60.26     12.82 o 
   3   5   5     6234.51     5959.90    113.94 o 
   4   5   5       33.02      554.76    231.76 o 
   5   5   5     4494.03     4311.06     84.96 o 
   6   5   5        0.02       16.27      9.92 o 
   7   5   5     2630.16     2593.82     60.84 o 
   8   5   5       14.08      695.44     61.30 o 
   9   5   5     2144.03     2285.54     61.84 o 
  10   5   5      183.75      195.69     21.48 o 
  11   5   5     1809.20     1996.26     58.05 o 
  12   5   5       38.51      471.77    199.03 o 
  13   5   5     1655.33     1716.00     76.43 o 
  14   5   5        0.22       -3.18     16.63 o 
   1   6   5       14.30       60.76     12.92 o 
   2   6   5      156.74      126.96     27.76 o 
   3   6   5      108.70      203.90     17.02 o 
   4   6   5      405.12      291.88     19.04 o 
   5   6   5       24.13       50.94     12.49 o 
   6   6   5      242.78      194.49     18.31 o 
   7   6   5       15.08      149.05     21.03 o 
   8   6   5      340.77      263.89     19.85 o 
   9   6   5        4.87        4.97     12.27 o 
  10   6   5      126.35      125.37     19.78 o 
  11   6   5       48.95       63.58     17.94 o 
   1   7   5      717.63      887.06     33.75 o 
   2   7   5       81.87      353.95     45.99 o 
   3   7   5      548.35      748.38     27.85 o 
   4   7   5       30.96       18.22     12.64 o 
   5   7   5      875.94     1010.33     33.93 o 
   6   7   5        3.25      238.71     55.00 o 
   0   0   6    28731.11    31236.36    840.62 o 
   1   0   6        6.83        5.24      8.05 o 
   2   0   6       14.16       43.09     11.86 o 
   3   0   6        3.11        2.95      6.92 o 
   4   0   6    55574.98    59296.27   1198.93 o 
   5   0   6     6640.71     6891.15    148.25 o 
   6   0   6      463.12      418.76     41.17 o 
   7   0   6      467.54      417.64     39.03 o 
   8   0   6    39383.60    38518.89   1039.06 o 
   9   0   6     2152.27     2165.28    217.07 o 
  10   0   6      717.13      564.44     44.13 o 
  11   0   6     2131.68     2089.75    277.69 o 
  12   0   6    19592.26    19664.49   3613.82 o 
  13   0   6       25.93       17.33     28.18 o 
  14   0   6      820.78      869.30    276.46 o 
  15   0   6      154.78      166.68     64.63 o 
  16   0   6    12579.48    12217.60   4924.23 o 
  17   0   6       66.26       51.89     31.96 o 
  18   0   6       90.65      106.42     33.80 o 
  19   0   6      409.12      509.14     98.80 o 
   0   1   6      801.01      831.59     22.76 o 
   1   1   6     9094.85     9399.88    129.81 o 
   2   1   6     2091.25     2153.50     35.07 o 
   3   1   6    12024.53    12727.61    190.12 o 
   4   1   6     1398.08     1436.56     27.38 o 
   5   1   6    17066.62    17724.05    274.89 o 
   6   1   6       70.87       57.30      8.44 o 
   7   1   6     7135.76     7272.51    135.86 o 
   8   1   6      280.87      321.11     18.11 o 
   9   1   6    12520.05    12391.31    494.70 o 
  10   1   6       26.97       22.62     16.80 o 
  11   1   6     7882.44     7620.77    650.54 o 
  12   1   6     1349.87     1254.20    155.09 o 
  13   1   6     2273.18     2277.90    296.21 o 
  14   1   6      118.01      119.65     27.74 o 
  15   1   6     4181.43     4195.59    596.23 o 
  16   1   6      369.59      420.55     57.63 o 
  17   1   6     2426.36     2599.85    368.82 o 
  18   1   6      402.92      497.72     91.08 o 
   0   2   6      626.15      673.57     23.55 o 
   1   2   6     1113.93     1094.49     23.93 o 
   2   2   6    46347.01    48843.52    740.91 o 
   3   2   6     1636.86     1666.20     30.73 o 
   4   2   6       65.25       79.17      9.98 o 
   5   2   6      117.45      154.06     15.56 o 
   6   2   6    31364.85    32359.74    528.14 o 
   7   2   6      522.07      524.25     26.74 o 
   8   2   6      961.11      873.34     37.01 o 
   9   2   6      191.20      205.23     23.53 o 
  10   2   6    19087.30    18291.59   1404.86 o 
  11   2   6      197.57      215.89     26.11 o 
  12   2   6      254.48      249.99     53.58 o 
  13   2   6      552.44      533.77     90.09 o 
  14   2   6    11349.91    11587.49    896.97 o 
  15   2   6      233.35      328.21     31.33 o 
  16   2   6       85.38       65.98     21.73 o 
  17   2   6      249.64      281.74     30.42 o 
  18   2   6     6657.92     7511.58    822.67 o 
   0   3   6       44.60       30.33      9.36 o 
   1   3   6     9899.02     9943.28    157.89 o 
   2   3   6      113.67      123.70      9.16 o 
   3   3   6     6471.48     6584.75    107.93 o 
   4   3   6      167.22      131.06     11.27 o 
   5   3   6     9137.88     9013.51    137.67 o 
   6   3   6     1922.93     1861.47     34.74 o 
   7   3   6     6715.18     6679.25    119.68 o 
   8   3   6     1289.36     1184.90     32.89 o 
   9   3   6     7040.00     6622.30    241.24 o 
  10   3   6     1177.41     1121.06     66.55 o 
  11   3   6     2414.27     2756.73    108.26 o 
  12   3   6        9.64       -6.67     16.49 o 
  13   3   6     4722.27     4801.06    384.81 o 
  14   3   6      253.68      351.42     30.97 o 
  15   3   6     2607.04     2843.93    336.14 o 
  16   3   6       15.67       27.02     20.47 o 
  17   3   6     1276.47     1477.61    164.98 o 
   0   4   6    26440.01    26473.45    713.92 o 
   1   4   6     1713.72     1728.59     39.85 o 
   2   4   6      716.33      638.88     20.41 o 
   3   4   6      143.29      151.20     12.34 o 
   4   4   6    14820.97    14893.06    271.26 o 
   5   4   6      272.01      332.03     16.19 o 
   6   4   6      222.67      268.18     14.97 o 
   7   4   6       51.41       44.00     10.51 o 
   8   4   6    13942.64    14518.52    269.16 o 
   9   4   6      304.33      352.18     19.79 o 
  10   4   6       44.10       61.46     13.67 o 
  11   4   6        1.43       29.60     15.57 o 
  12   4   6    11918.12    12159.09   1057.25 o 
  13   4   6      435.52      466.69     54.21 o 
  14   4   6      420.00      378.91     48.33 o 
  15   4   6      373.64      494.92     50.92 o 
   0   5   6      277.94      280.72     22.85 o 
   1   5   6     6312.91     6332.61    137.13 o 
   2   5   6      855.87      840.69     25.38 o 
   3   5   6     2439.37     2625.38     55.59 o 
   4   5   6       12.17       17.74      9.02 o 
   5   5   6     4324.46     4236.12     84.12 o 
   6   5   6      268.93      296.23     15.97 o 
   7   5   6     3077.11     3234.56     73.26 o 
   8   5   6      329.21      389.14     22.32 o 
   9   5   6     1862.84     2089.40     51.62 o 
  10   5   6       17.06       13.26     14.57 o 
  11   5   6     2559.59     2529.47     90.79 o 
  12   5   6      187.79      230.21     29.04 o 
  13   5   6     2564.10     2531.33    206.74 o 
   0   6   6      582.37      443.75     31.75 o 
   1   6   6       56.29       58.57     13.77 o 
   2   6   6     8291.85     8493.78    213.82 o 
   3   6   6       20.38       48.91     15.83 o 
   4   6   6       56.47       56.97     14.02 o 
   5   6   6      430.80      392.45     20.58 o 
   6   6   6     7880.70     7976.91    183.44 o 
   7   6   6      261.70      294.65     20.77 o 
   8   6   6       10.77       21.83     12.85 o 
   9   6   6      284.42      293.66     20.85 o 
   0   7   6      352.16      336.03     41.26 o 
   1   7   6     1667.75     1675.00     52.04 o 
   1   1   7     5394.99     5506.83     90.68 o 
   2   1   7       54.65       78.83     10.34 o 
   3   1   7     4816.87     4755.83     78.79 o 
   4   1   7      168.69      211.38     22.12 o 
   5   1   7    14150.19    14151.52    220.28 o 
   6   1   7        8.21       29.05      9.45 o 
   7   1   7     6002.75     5933.04     97.95 o 
   8   1   7       54.30       40.15     19.40 o 
   9   1   7     3942.85     3860.54     88.03 o 
  10   1   7       11.91       44.89     26.19 o 
  11   1   7     5927.43     5966.49    559.08 o 
  12   1   7      499.65      640.93     53.07 o 
  13   1   7     2875.58     2889.22    390.66 o 
  14   1   7      136.32      184.74     26.45 o 
  15   1   7     3022.73     2802.06    469.90 o 
  16   1   7       10.57       24.37     21.37 o 
  17   1   7     1226.07     1361.22    257.93 o 
   1   2   7        2.64        5.11      6.53 o 
   2   2   7     1542.56     1669.87     32.73 o 
   3   2   7      520.04      477.82     15.24 o 
   4   2   7      287.90      306.71     13.15 o 
   5   2   7        0.00       24.06      8.04 o 
   6   2   7       11.91       46.60     10.57 o 
   7   2   7       37.75       33.97      7.96 o 
   8   2   7      142.88      158.19     16.09 o 
   9   2   7        6.27        2.86     11.10 o 
  10   2   7        3.87       34.16     18.24 o 
  11   2   7      114.11      125.09     22.75 o 
  12   2   7     1131.85      972.83    160.74 o 
  13   2   7      120.55      100.18     23.70 o 
  14   2   7        7.14       17.83     22.02 o 
  15   2   7      126.32      201.80     29.01 o 
  16   2   7        0.08       31.47     20.98 o 
   1   3   7     4744.64     4656.21     81.76 o 
   2   3   7      160.46      168.46     16.39 o 
   3   3   7     3024.90     2902.10     51.77 o 
   4   3   7      162.39      159.70     10.36 o 
   5   3   7     2024.16     1985.27     40.45 o 
   6   3   7        1.47       11.59      8.46 o 
   7   3   7     4143.05     4089.73     82.77 o 
   8   3   7       50.19       41.41     11.69 o 
   9   3   7     5201.94     5179.49    138.73 o 
  10   3   7      256.82      330.03     39.52 o 
  11   3   7     3591.19     3502.21    197.39 o 
  12   3   7       91.54       87.39     22.22 o 
  13   3   7     1958.75     2026.82    122.33 o 
  14   3   7       37.70       54.43     43.14 o 
  15   3   7     1266.31     1514.80    193.11 o 
   1   4   7      684.61      627.57     21.54 o 
   2   4   7        9.10       17.27      9.40 o 
   3   4   7       15.10       26.36      9.57 o 
   4   4   7      693.65      579.00     20.18 o 
   5   4   7       23.41       21.06      9.03 o 
   6   4   7       25.81       18.29     13.03 o 
   7   4   7      118.11      101.09     12.83 o 
   8   4   7       90.37       75.80     13.45 o 
   9   4   7      331.09      302.47     19.74 o 
  10   4   7       35.31       42.42     14.22 o 
  11   4   7        3.34       -5.03     15.39 o 
  12   4   7       61.84       60.92     18.96 o 
  13   4   7       21.07       18.90     15.97 o 
  14   4   7        5.73        6.78     20.28 o 
   1   5   7     3088.89     2939.91     64.85 o 
   2   5   7        8.32        1.94      9.38 o 
   3   5   7     3398.25     3357.62     72.69 o 
   4   5   7       64.45       80.39     25.87 o 
   5   5   7      772.62      835.85     27.06 o 
   6   5   7       51.68       26.38      9.67 o 
   7   5   7     1943.33     1994.36     48.62 o 
   8   5   7       63.35      179.45     61.87 o 
   9   5   7     1968.49     1975.50     54.47 o 
  10   5   7       64.37       45.17     12.95 o 
  11   5   7      453.90      564.03     30.73 o 
   1   6   7       40.15       69.12     14.11 o 
   2   6   7      229.38      239.66     19.58 o 
   3   6   7       93.85       69.41     14.12 o 
   4   6   7        0.22        1.62     12.71 o 
   5   6   7       76.12       98.36     18.41 o 
   6   6   7       11.45       11.69     16.28 o 
   7   6   7       64.43       62.83     16.56 o 
   0   0   8    18208.07    17475.79    781.21 o 
   1   0   8     2941.17     3096.34     90.88 o 
   2   0   8     1944.26     1971.62     62.75 o 
   3   0   8       49.32       28.58     12.36 o 
   4   0   8    23060.10    22652.85    523.28 o 
   5   0   8      901.12      819.23     30.56 o 
   6   0   8       47.24       65.06     25.38 o 
   7   0   8      984.11      839.64     32.44 o 
   8   0   8    15911.24    15062.61    365.78 o 
   9   0   8      311.02      348.77     22.79 o 
  10   0   8       32.54       48.29     13.54 o 
  11   0   8       11.39       42.19     31.43 o 
  12   0   8    12283.14    12113.55   1417.28 o 
  13   0   8      838.99      802.05     79.77 o 
  14   0   8      142.69      141.95     74.63 o 
  15   0   8      342.21      421.44    153.60 o 
  16   0   8     6753.16     6741.15   2314.98 o 
   0   1   8     1183.09     1075.27     39.55 o 
   1   1   8     8052.29     8034.80    143.68 o 
   2   1   8     1006.99     1001.76     25.11 o 
   3   1   8     8336.60     8007.47    143.38 o 
   4   1   8       73.28       59.33     12.92 o 
   5   1   8     5394.96     5229.31     92.34 o 
   6   1   8     1456.07     1387.70     31.28 o 
   7   1   8     2461.63     2482.80     51.85 o 
   8   1   8     1069.20     1080.77     31.08 o 
   9   1   8     4702.72     4683.82    112.44 o 
  10   1   8      137.05      125.86     14.85 o 
  11   1   8     3603.39     3775.05    138.30 o 
  12   1   8      734.31      664.50     48.43 o 
  13   1   8     4224.06     4250.58    491.09 o 
  14   1   8      372.45      400.59     35.32 o 
  15   1   8     2554.33     2407.69    318.88 o 
   0   2   8      633.75      618.74     24.87 o 
   1   2   8      929.05      872.62     23.14 o 
   2   2   8    19456.12    19031.46    329.46 o 
   3   2   8      200.03      216.76     12.83 o 
   4   2   8       97.59      126.63     22.92 o 
   5   2   8     1474.22     1453.81     31.88 o 
   6   2   8    17649.56    17352.57    285.43 o 
   7   2   8      188.43      196.83     12.18 o 
   8   2   8       17.54       28.88      9.50 o 
   9   2   8      879.49      868.10     26.22 o 
  10   2   8    14029.93    13859.18    360.02 o 
  11   2   8      436.06      454.67     39.24 o 
  12   2   8       84.02       95.71     18.01 o 
  13   2   8      191.39      237.03     28.31 o 
  14   2   8     7989.93     7925.49   1002.85 o 
  15   2   8      621.52      644.56     95.38 o 
   0   3   8        3.20      -11.24     10.51 o 
   1   3   8     5091.97     5010.66     87.85 o 
   2   3   8     1901.04     1823.04     38.98 o 
   3   3   8     3934.72     3981.38     75.34 o 
   4   3   8      803.99      720.33     20.60 o 
   5   3   8     4065.33     3904.16     74.29 o 
   6   3   8      111.40       95.63     10.12 o 
   7   3   8     5780.05     5505.83     97.31 o 
   8   3   8      570.44      501.42     23.94 o 
   9   3   8     2283.67     2356.22     51.25 o 
  10   3   8       71.17       87.33     15.41 o 
  11   3   8     3104.77     2966.78    180.38 o 
  12   3   8      623.20      638.67     53.74 o 
  13   3   8     1481.24     1563.09    126.28 o 
   0   4   8    16181.98    16604.51    454.54 o 
   1   4   8       87.58       82.61     11.79 o 
   2   4   8       40.53       34.66     10.25 o 
   3   4   8      842.14      847.67     27.42 o 
   4   4   8    11833.58    11649.52    246.15 o 
   5   4   8      703.44      711.82     25.11 o 
   6   4   8       64.72       41.79     11.62 o 
   7   4   8       40.41       80.59     12.37 o 
   8   4   8    11056.34    10914.38    216.16 o 
   9   4   8      637.72      568.81     33.74 o 
  10   4   8        4.90       45.95     26.49 o 
  11   4   8      548.30      531.30     66.26 o 
   0   5   8      175.45      219.29     20.82 o 
   1   5   8     1966.34     2048.70     48.14 o 
   2   5   8      166.81      179.61     14.01 o 
   3   5   8     2043.23     2083.15     48.92 o 
   4   5   8      703.53      686.69     24.70 o 
   5   5   8     2142.19     2100.84     52.99 o 
   6   5   8      170.58      176.50     15.62 o 
   7   5   8     3082.32     3023.35     71.68 o 
   8   5   8       59.57       91.18     15.51 o 
   1   1   9     6609.27     6560.30    138.36 o 
   2   1   9       58.07       43.22     12.96 o 
   3   1   9     3276.61     3153.76     72.13 o 
   4   1   9        3.84       -0.47     11.35 o 
   5   1   9     3576.88     3443.71     72.60 o 
   6   1   9      206.07      168.87     13.18 o 
   7   1   9     2185.66     2169.01     46.99 o 
   8   1   9      354.58      334.68     17.99 o 
   9   1   9     1674.69     1760.69     40.77 o 
  10   1   9        4.94        4.40     10.14 o 
  11   1   9     2171.90     2041.56     89.06 o 
  12   1   9        1.96       28.80     13.91 o 
  13   1   9     1242.84     1229.68    128.34 o 
   1   2   9      843.45      793.79     23.30 o 
   2   2   9       11.17       23.79      8.85 o 
   3   2   9      447.73      453.42     16.17 o 
   4   2   9       86.74      109.53     11.40 o 
   5   2   9      326.84      315.34     17.52 o 
   6   2   9       40.42       43.64      9.73 o 
   7   2   9        0.04       -5.55      8.28 o 
   8   2   9       27.20       25.00     11.98 o 
   9   2   9      129.45      135.66     13.62 o 
  10   2   9       24.02       25.64     11.49 o 
  11   2   9       50.68       32.01     14.91 o 
  12   2   9       26.26       29.34     14.60 o 
   1   3   9     3085.61     2975.83     62.40 o 
   2   3   9        0.20       -8.41      8.09 o 
   3   3   9     3701.73     3561.17     74.42 o 
   4   3   9       67.38       42.27     10.16 o 
   5   3   9     2390.02     2374.47     53.10 o 
   6   3   9      306.70      313.30     18.05 o 
   7   3   9     1737.80     1713.21     41.26 o 
   8   3   9      282.98      303.30     18.69 o 
   9   3   9     1217.17     1142.31     34.82 o 
  10   3   9       11.82       12.37     12.85 o 
  11   3   9     1028.20     1086.10     50.00 o 
   1   4   9       15.12        8.87     10.79 o 
   2   4   9       25.72       31.87     11.44 o 
   3   4   9        1.54        8.01     10.35 o 
   4   4   9        3.98       -0.28     10.51 o 
   5   4   9        1.95        9.04     10.62 o 
   6   4   9       46.04       55.11     11.46 o 
   7   4   9        0.72       -0.30     10.62 o 
   8   4   9       32.86       18.68     11.16 o 
   1   5   9      763.52      830.83     29.81 o 
   2   5   9       94.51       95.71     12.72 o 
   3   5   9     1495.58     1587.54     42.85 o 
   0   0  10    16878.17    16838.62    755.34 o 
   1   0  10     1240.26     1236.44     55.27 o 
   2   0  10      875.81      907.51     45.59 o 
   3   0  10      603.62      568.71     35.12 o 
   4   0  10    12748.64    12119.46    389.16 o 
   5   0  10      686.64      717.64     43.01 o 
   6   0  10      450.97      432.56     41.54 o 
   7   0  10      241.76      212.00     23.23 o 
   8   0  10    11880.35    11196.13    491.94 o 
   9   0  10      418.39      441.45     26.93 o 
  10   0  10      195.79      165.94     18.39 o 
  11   0  10       34.78       39.56     20.01 o 
   0   1  10      203.51      155.43     22.75 o 
   1   1  10     3252.31     3250.98     82.75 o 
   2   1  10      701.98      694.11     27.26 o 
   3   1  10     3239.95     3174.01     80.85 o 
   4   1  10      357.75      333.36     21.06 o 
   5   1  10     2007.96     1796.83     51.03 o 
   6   1  10      976.69      967.36     29.55 o 
   7   1  10     4928.78     4661.16    101.81 o 
   8   1  10      872.95      777.86     24.26 o 
   9   1  10     1556.75     1448.22     36.84 o 
  10   1  10      289.44      325.58     17.07 o 
   0   2  10       26.34        9.15     14.88 o 
   1   2  10      526.98      464.78     21.52 o 
   2   2  10    10656.81    10371.79    212.61 o 
   3   2  10      344.83      326.12     17.36 o 
   4   2  10       21.85       18.27     10.66 o 
   5   2  10      700.05      668.83     23.74 o 
   6   2  10     9119.27     8833.76    183.13 o 
   7   2  10      620.33      623.30     21.55 o 
   8   2  10       27.14       27.30     10.09 o 
   9   2  10      344.74      371.29     17.58 o 
   0   3  10     1296.23     1274.68     56.43 o 
   1   3  10     1625.72     1550.59     45.59 o 
   2   3  10      455.69      440.29     21.12 o 
   3   3  10     2412.66     2276.08     71.87 o 
   4   3  10      545.30      537.61     27.41 o 
   5   3  10     2634.54     2750.30     72.17 o 
   6   3  10      292.90      308.55     18.67 o 
   7   3  10     1698.40     1700.07     45.49 o 
   0   4  10     6342.81     6628.47    225.13 o 
   1   4  10      213.42      240.75     18.47 o 
   2   4  10      136.86      137.45     15.89 o 
   1   1  11     1251.76     1185.11     37.85 o 
   2   1  11       29.16      -10.36     10.95 o 
   3   1  11     1535.76     1461.60     43.74 o 
   4   1  11       93.26       75.94     13.20 o 
   5   1  11     1262.31     1171.25     37.15 o 
   6   1  11       99.06      118.98     14.58 o 
   1   2  11        9.81        3.23     10.77 o 
   2   2  11       16.72       17.69     13.82 o 
   3   2  11      162.05      130.73     14.60 o 
                                                 
